# Supplementary material for: The Influence of Extracerebral Tissue on Continuous Wave Near-Infrared Spectroscopy in Adults: A Systematic Review of In Vivo Studies
Source: J Clin Med. 2023 Apr 8;12(8):2776. doi: 10.3390/jcm12082776 (PMC10146120; doi:10.3390/jcm12082776)
Supplement: Supplementary file 1 [file jcm-12-02776-s001.zip]

Archive with 11 entries (11 files):
- File S1.pdf
- File S2.txt
- File S3.pdf
- File S4. PRISMA DTA Abstract Checklist.pdf
- File S5. PRISMA DTA Checklist.pdf
- Table S1.pdf
- Table S2.pdf
- Table S3.pdf
- Table S4.pdf
- Table S5.pdf
- Table S6.pdf
